# Supplementary material for: Compassionate Extracorporeal Membrane Oxygenation Discontinuation: A Narrative Review and Practical Process Model for Reliable End-of-Life Care
Source: Healthcare (Basel). 2026 May 6;14(9):1249. doi: 10.3390/healthcare14091249 (PMC13163547; doi:10.3390/healthcare14091249)
Supplement: Supplementary file 1 [file healthcare-14-01249-s001.zip]

Archive with 1 entries (1 files):
- healthcare-4108983-supplementary.pdf
